# Supplementary material for: BMP4 Exerts Anti-Neurogenic Effect via Inducing Id3 during Aging
Source: Biomedicines. 2022 May 17;10(5):1147. doi: 10.3390/biomedicines10051147 (PMC9138880; doi:10.3390/biomedicines10051147)
Supplement: Supplementary file 1 [file biomedicines-10-01147-s001.zip]

Archive with 1 entries (1 files):
- revised supplementral figures.pdf
